# Supplementary material for: Alteration in sB7-H4 Serum Levels and Placental Biomarker Expression after Therapeutic Plasma Exchange in Early-Onset Preeclampsia Patients
Source: Int J Mol Sci. 2024 Oct 15;25(20):11082. doi: 10.3390/ijms252011082 (PMC11507903; doi:10.3390/ijms252011082)
Supplement: Supplementary file 1 [file ijms-25-11082-s001.zip]

Archive with 1 entries (1 files):
- ijms-3238579-supplementary.pdf
